# Supplementary material for: Anti-SARS-CoV-2 Activity of Extracellular Vesicle Inhibitors: Screening, Validation, and Combination with Remdesivir
Source: Biomedicines. 2021 Sep 16;9(9):1230. doi: 10.3390/biomedicines9091230 (PMC8465755; doi:10.3390/biomedicines9091230)
Supplement: Supplementary file 1 [file biomedicines-09-01230-s001.zip]

Archive with 9 entries (6 files):
- Supplementary materials/
- Supplementary materials/Table S1.xlsx
- __MACOSX/
- __MACOSX/Supplementary materials/
- __MACOSX/Supplementary materials/._Table S1.xlsx
- Supplementary materials/Figure S1_R1.pdf
- __MACOSX/Supplementary materials/._Figure S1_R1.pdf
- Supplementary materials/Table S2.xlsx
- __MACOSX/Supplementary materials/._Table S2.xlsx
