# Supplementary material for: Anti-SARS-CoV-2 Activity of Extracellular Vesicle Inhibitors: Screening, Validation, and Combination with Remdesivir
Source: Biomedicines. 2021 Sep 16;9(9):1230. doi: 10.3390/biomedicines9091230 (PMC8465755; doi:10.3390/biomedicines9091230)
Supplement: Supplementary file 1 [file biomedicines-09-01230-s001.zip › Supplementary materials/Table S1.xlsx]

## Sheet: Sheet1
Table S1: EV inhibitors for screening as anti-SARS-CoV-2 agents in this study
	Drug	Target(s) or MOA
Exosome production and release inhibitors	Manumycin A	Small GTPase Ras
	GW4869	Neutral sphingomyelinase (nSMase)
	Imatinib mesylate	Abl tyrosine kinase inhibitor
	Amiloride	Epithelial Na+ channel (ENac) blocker
	Indomethacin	Cyclooxygenase I/II inhibitor
	Cytochalasin D	Actin polymerization inhibitor
	Sulphisoxazole	Dihydropteroate synthetase inhibitor
Microvesicle generation inhibitors	Calpeptin	Calpain (cysteine proteinase)
	Y-27632	ROCK1/ROCK2
	D-Pantethine	Cholesterol synthesis
	Imipramine	Acid sphingomyelinase (aSMase)
	Bisyndoylmaleimide I	Protein kinase C inhibitor
	U0126	MEK1/MEK2 inhibitor
	Clopidogrel	ADP receptor (P2Y12 subtype) inhibitor with p38 MAP kinase inhibitory activity
	NSC23766	Rac1 inhibitor
	Glibenclamide	ATP-sensitive potassium channel blocker
	Chloramidine	Peptidyl arginine deiminase inhibitor.
MOA, Mechanism of action
