# Supplementary material for: Anti-SARS-CoV-2 Activity of Extracellular Vesicle Inhibitors: Screening, Validation, and Combination with Remdesivir
Source: Biomedicines. 2021 Sep 16;9(9):1230. doi: 10.3390/biomedicines9091230 (PMC8465755; doi:10.3390/biomedicines9091230)
Supplement: Supplementary file 1 [file biomedicines-09-01230-s001.zip › Supplementary materials/Table S2.xlsx]

## Sheet: Sheet1
Table S2: %SARS-CoV-2 infected cells and cytotoxicity of primary screening in Vero E6 cells. Values indicated the average of two independent experiments
No.	Drug	%Infected cells at 10 µM drug treatment	%Cell viability
1	Manumycin A	69.12	18.56
2	D-Pantethine	81.66	50.27
3	Imipramine	82.17	50.98
4	GW4869	75.13	58.07
5	Calpeptin	4.96	89.38
6	Y-27632	85.97	59.32
7	Imatinib Mesylate	59.5	77.99
8	Sulfisoxazole	80.49	63.7
9	Bisindolymaleimide I	78.8	47.52
10	Indomethacin	72.04	79.5
11	NSC23766	72.15	97.14
12	Clopidogrel	71.4	86.12
13	Glibenclamide	76.02	82.8
14	Chloramidine	77.57	97.11
15	Amiloride	87.14	67.86
16	U0126	86.71	61.56
17	Cytochalasin D	11.57	5.01
